# Supplementary material for: Modulating hESC-derived cardiomyocyte and endothelial cell function with triple-helical peptides for heart tissue engineering
Source: Biomaterials. 2021 Feb;269:120612. doi: 10.1016/j.biomaterials.2020.120612 (PMC7884910; doi:10.1016/j.biomaterials.2020.120612)
Supplement: Multimedia component 2 [file mmc2.xlsx]

## Sheet: Figure 1
Endothelial cells
Panel B					Panel C
Collagen-binding integrin mRNA expression					Other collagen-binding expression
Integrin subunit	Mean	SD	N		Protein	Repeat 1	Repeat 2	Repeat 3
a1	0.147052	0.0183702	3		DDR1	0.306374	1.62732	0.964175
a2	0.0157742	0.00652472	3		DDR2	0.367853	0.97477	0.097603
a10	0	0	3		SPARC	104.832	231.355	192.138
a11	0.00103046	0.00574542	3		vWF	5.12647	2.04713	8.05248
b1	3.39115	0.0713698	3
Cardiomyocytes
Panel B					Panel C
Collagen-binding integrin mRNA expression					Other collagen-binding expression
Integrin subunit	Repeat 1	Repeat 2	Repeat 3		Protein	Repeat 1	Repeat 2	Repeat 3	Repeat 4	Repeat 5
a1	0.339144	0.215483	0.401258		DDR1	10.6489	12.5632	5.08178	5.65881	2.91467
a2	0.021403	0.015855	0.022564		DDR2	0.710136	0.535367	2.85852	0.505798	0.315476
a10	0.118399	0.121528	0.019845		SPARC	33.209	28.1644	57.4327	22.706	12.4037
a11	0.01224	0.009948	0.01578		vWF	0.076223	0.03854	0.043304	0.033601	0.027194
b1	1.53228	1.18302	1.35482

## Sheet: Figure 2
Panel A					Panel B					Panel C
Endothelial cell spreading					Endothelial cell proliferation					Endothelial cell LDL uptake
Peptide	Repeat 1	Repeat 2	Repeat 3		Peptide	Repeat 1	Repeat 2	Repeat 3		Peptide	Repeat 1	Repeat 2	Repeat 3	Repeat 4
GFOGER	1988.42	2197.09	1438.95		GFOGER	24.27	23.34	27.02		GFOGER	21321.8	25480.7	27202.2	69359.5
GLOGEN	2259.31	2306.75	1407.2		GLOGEN	31.29	26.72	28.88		GLOGEN	35721.9	18361.8	31265.3	71296
VWFIIINle	2015.03	2302.04	1877.97		VWFIIINle	27.38	18.82	18.26		VWFIIINle	34877.9	10287.2	39885.1	67204.6
GFOGER+VWFIIINle	2113.99	2024.88	1424.97		GFOGER+VWFIIINle	27.37	18.88	25.73		GFOGER+VWFIIINle	38909.9	18693.5	72750.1	73412.8
GLOGEN+VWFIIINle	2417.72	2299.72	1699.38		GLOGEN+VWFIIINle	33.32	20.65	29.08		GLOGEN+VWFIIINle	31603.9	13561.3	64297.1	101440
No peptide	1279.05	1347.53	704.29		No peptide	16.05	13.71	12.95		No peptide	3440.59	5541.78	6783.2	13813
Non-XL films	874.735	1099.1	1162.94		Non-XL films	27.72	32.98	28.8		Non-XL films	11805	23392	26018.1	87286.5

## Sheet: Figure 3
Panel A									Panel C
Cardiomyocyte viability									Cardiomyocyte proliferation
	Media			EDTA
Peptide	Repeat 1	Repeat 2	Repeat 3	Repeat 1	Repeat 2	Repeat 3			Peptide	Repeat 1	Repeat 2	Repeat 3
GFOGER	467158	481682	469469	127017	132964	131458			GFOGER	8.4	10.582	12.8866
GLOGEN	420792	404442	401199	121892	131786	133108			GLOGEN	15.4229	12.1739	13.4884
VWFIIINle	259401	252475	250336	120687	119447	117712			VWFIIINle	5.55556	7.84314	12.9032
No peptide	190825	186857	192036	90148	82936	84798			No peptide	2.94118	4.87805	0
Non-XL films	375769	399368	413454	230573	235494	235494			Non-XL films	13.289	10.3704	17.7165

## Sheet: Figure 4
MYL7	Cardiomyocytes : Endothelial cells			Cardiomyocytes				MYH6	Cardiomyocytes : Endothelial cells			Cardiomyocytes				TNNI1	Cardiomyocytes : Endothelial cells			Cardiomyocytes				RYR2	Cardiomyocytes : Endothelial cells			Cardiomyocytes
Peptide	Mean	SD	N	Mean	SD	N		Peptide	Mean	SD	N	Mean	SD	N		Peptide	Mean	SD	N	Mean	SD	N		Peptide	Mean	SD	N	Mean	SD	N
GFOGER	5.62596	0.474104	3	0.761852	0.080113	3		GFOGER	5.24774	0.39553	3	2.15817	0.279693	3		GFOGER	1.54161	0.151067	3	0.248827	0.054839	3		GFOGER	0.034848	0.002379	3	0.00192	0.000365	3
GLOGEN	5.97125	0.267251	3	0.993754	0.16062	3		GLOGEN	4.83497	0.338144	3	1.72702	0.024321	3		GLOGEN	1.99102	0.107916	3	0.51174	0.027511	3		GLOGEN	0.05611	0.007776	3	0.001573	0.000152	3
VWFIIINle	4.01983	0.648763	3	0.001168	0.00013	3		VWFIIINle	4.11618	0.230212	3	0.00742	0.000747	3		VWFIIINle	0.872641	0.144081	3	0.001091	0.000257	3		VWFIIINle	0.050101	0.001987	3	5.29e-05	1.46e-05	3
GFOGER+VWFIIINle	4.86385	0.288663	3	0.503793	0.109227	3		GFOGER+VWFIIINle	4.55999	0.927457	3	2.76201	0.166419	3		GFOGER+VWFIIINle	1.01499	0.155365	3	0.195001	0.012835	3		GFOGER+VWFIIINle	0.043771	0.004922	3	0.001455	4.55e-05	3
GLOGEN+VWFNle	4.59507	0.98782	3	0.293636	0.110878	3		GLOGEN+VWFNle	5.67039	1.06137	3	2.0449	0.2301	3		GLOGEN+VWFNle	1.49922	0.315362	3	0.185773	0.10169	3		GLOGEN+VWFNle	0.051025	0.007857	3	0.097939	0.135649	3
No peptide	0.000345	9.71e-05	3	0.001435	0.000181	3		No peptide	0.000746	5.36e-05	3	0.010206	0.000974	3		No peptide	0.001004	0.00016	3	0.001337	0.000142	3		No peptide	0.000322	0.000132	3	8.4e-05	1.69e-05	3
Non-XL films	4.7307	0.440457	3	0.886176	0.087574	3		Non-XL films	6.74376	1.19341	3	3.2649	0.168263	3		Non-XL films	1.82144	0.107923	3	0.2725	0.03227	3		Non-XL films	0.040671	0.001597	3	0.001628	0.000181	3
MYL2	Cardiomyocytes : Endothelial cells			Cardiomyocytes				MYH7	Cardiomyocytes : Endothelial cells			Cardiomyocytes				TNNI3	Cardiomyocytes : Endothelial cells			Cardiomyocytes				SERCA	Cardiomyocytes : Endothelial cells			Cardiomyocytes
Peptide	Mean	SD	N	Mean	SD	N		Peptide	Mean	SD	N	Mean	SD	N		Peptide	Mean	SD	N	Mean	SD	N		Peptide	Mean	SD	N	Mean	SD	N
GFOGER	0.002715	0.000712	3	0.000643	0.000193	3		GFOGER	0.487532	0.066098	3	0.030397	0.004176	3		GFOGER	0.137584	0.019325	3	0.00357	0.000375	3		GFOGER	0.392601	0.00219	3	0.090255	0.010287	3
GLOGEN	0.005037	0.000448	3	0.000647	0.000124	3		GLOGEN	0.38946	0.052095	3	0.038269	0.001946	3		GLOGEN	0.16674	0.005318	3	0.005342	0.000854	3		GLOGEN	0.381734	0.051589	3	0.082693	0.018733	3
VWFIIINle	0.003769	0.000354	3	0.000488	7.67e-05	3		VWFIIINle	0.321882	0.020514	3	1.99e-05	3.05e-06	3		VWFIIINle	0.136814	0.010637	3	0.000875	0.000184	3		VWFIIINle	0.32497	0.032231	3	0.062723	0.008194	3
GFOGER+VWFIIINle	0.002773	0.000718	3	0.000802	0.000219	3		GFOGER+VWFIIINle	0.202407	0.051817	3	0.017771	0.000781	3		GFOGER+VWFIIINle	0.113063	0.007838	3	0.003255	0.00031	3		GFOGER+VWFIIINle	0.397388	0.035058	3	0.112696	0.006833	3
GLOGEN+VWFNle	0.002365	0.000426	3	0.000355	0.000153	3		GLOGEN+VWFNle	0.28333	0.072645	3	0.013542	0.000716	3		GLOGEN+VWFNle	0.108162	0.028188	3	0.003544	0.000909	3		GLOGEN+VWFNle	0.3966	0.054326	3	0.102904	0.012954	3
No peptide	0.000287	5.26e-05	3	0.000579	9.76e-05	3		No peptide	6.6e-05	1.19e-05	3	2.65e-05	1.33e-05	3		No peptide	0.00424	0.000827	3	0.001557	0.000115	3		No peptide	0.030025	0.001118	3	0.056739	0.007587	3
Non-XL films	0.002539	0.000535	3	0.000862	0.000274	3		Non-XL films	0.356098	0.071674	3	0.025433	0.001364	3		Non-XL films	0.114239	0.010793	3	0.003665	0.000164	3		Non-XL films	0.424338	0.028406	3	0.10104	0.01769	3
MYL2/MYL7	Cardiomyocytes : Endothelial cells			Cardiomyocytes				MYH7/MYH6	Cardiomyocytes : Endothelial cells			Cardiomyocytes				TNNI3/TNNI1	Cardiomyocytes : Endothelial cells			Cardiomyocytes				SCN5A	Cardiomyocytes : Endothelial cells			Cardiomyocytes
Peptide	Mean	SD	N	Mean	SD	N		Peptide	Mean	SD	N	Mean	SD	N		Peptide	Mean	SD	N	Mean	SD	N		Peptide	Mean	SD	N	Mean	SD	N
GFOGER	0.000478	9.75e-05	3	0.000827	0.000173	3		GFOGER	0.092473	0.00586	3	0.014293	0.002675	3		GFOGER	0.08902	0.00669	3	0.014777	0.001963	3		GFOGER	0.392601	0.00219	3	0.090255	0.010287	3
GLOGEN	0.000476	5.96e-05	3	0.000691	0.000257	3		GLOGEN	0.080274	0.005866	3	0.022159	0.001072	3		GLOGEN	0.083846	0.001887	3	0.017372	0.003719	3		GLOGEN	0.381734	0.051589	3	0.082693	0.018733	3
GFOGER+VWFIIINle	0.000565	0.000115	3	0.001574	8.53e-05	3		GFOGER+VWFIIINle	0.044121	0.006711	3	0.006441	0.00014	3		GFOGER+VWFIIINle	0.112791	0.009685	3	0.01687	0.002726	3		VWFIIINle	0.32497	0.032231	3	0.062723	0.008194	3
GLOGEN+VWFNle	0.000525	7.41e-05	3	0.001188	0.000134	3		GLOGEN+VWFNle	0.049374	0.003241	3	0.006681	0.000619	3		GLOGEN+VWFNle	0.071436	0.003548	3	0.021885	0.005129	3		GFOGER+VWFIIINle	0.397388	0.035058	3	0.112696	0.006833	3
Non-XL films	0.000331	6.17e-05	3	0.000578	0.000247	3		Non-XL films	0.052588	0.00283	3	0.007817	0.00067	3		Non-XL films	0.068274	0.005487	3	0.01358	0.00111	3		GLOGEN+VWFNle	0.3966	0.054326	3	0.102904	0.012954	3
																								No peptide	0.030025	0.001118	3	0.056739	0.007587	3
																								Non-XL films	0.424338	0.028406	3	0.10104	0.01769	3

## Sheet: Figure 5
Upstroke velocity
Peptide	Repeat 1	Repeat 2	Repeat 3	Repeat 4
GFOGER	17.1013	23.2408	15.5261	20.3993
GLOGEN	26.9234	22.6004	19.9602	19.7931
VWFIIINle	1.40703	3.14994	1.44468	1.92555
No peptide	0.16389	1.37727	1.97214	2.67225
Non-XL films	9.83901	14.6934	15.3154	17.9931

## Sheet: Figure 6
Cardiomyocyte : endothelial cells viability
Peptide	Repeat 1	Repeat 2	Repeat 3
GFOGER	1430000	1440000	1420000
GLOGEN	1910000	2030000	1790000
VWFIIINle	1310000	1270000	1330000
GFOGER+VWFIIINle	2135130	1918580	1872430
GLOGEN+VWFIIINle	3342770	3459630	3825210
No peptide	324000	305000	339000
Non-XL films	1480000	1390000	1410000

## Sheet: Figure 7
Upstroke velocity
Peptide	Repeat 1	Repeat 2	Repeat 3
GFOGER	0.359694	0.331414	0.430577
GLOGEN	0.441883	0.482887	0.542892
VWFIIINle	0.140035	0.253792	0.254224
GFOGER+VWFIIINle	0.440489	0.260832	0.356542
GLOGEN+VWFIIINle	0.646814	0.612057	0.619282
No peptide	0.071488	0.069648	0.084558
Non-XL films	0.402883	0.42728	0.427034
